# Supplementary material for: Agromorphological and Physiological Performance of Ethiopian Common Bean (Phaseolus vulgaris L.) Genotypes under Different Agroecological Conditions
Source: Plants (Basel). 2023 Jun 16;12(12):2342. doi: 10.3390/plants12122342 (PMC10305400; doi:10.3390/plants12122342)
Supplement: Supplementary file 1 [file plants-12-02342-s001.zip]

Archive with 1 entries (1 files):
- plants-2383999-supplementary.pdf
